# Supplementary material for: Genomic and clinical findings in myeloid neoplasms with PDGFRB rearrangement
Source: Ann Hematol. 2021 Dec 2;101(2):297–307. doi: 10.1007/s00277-021-04712-8 (PMC8742810; doi:10.1007/s00277-021-04712-8)
Supplement: Supplementary file 1 — Supplementary file1 (XLS 35 KB) [file 277_2021_4712_MOESM1_ESM.xls]

## Sheet: Supplementary Table 1
Genomic and Clinical Findings in Myeloid Neoplasms with PDGFRB Rearrangement.
Annals of Hematology
Danika Di Giacomo, Martina Quintini, Valentina Pierini, Fabrizia Pellanera, Roberta La Starza, Paolo Gorello, Caterina Matteucci, Barbara Crescenzi, Paolo Fabio Fiumara, Marinella Veltroni, Erika Borlenghi, Francesco Albano, Fabio Forghieri, Monica Maccaferri, Francesca Bettelli, Mario Luppi, Antonio Cuneo, Giuseppe Rossi, Cristina Mecucci.
Corresponding Author: Cristina Mecucci, M.D., PhD. Hematology, University of Perugia, CREO, P.le Menghini 9, 06132, Perugia, Italy. e-mail: cristina.mecucci@unipg.it
Supplementary Table 1. DNA clones used for FISH experiments
1A. DNA clones at partner genes
Partner Gene	Mapping	5' probe	spanning	3' probe
KAZN	1p36	RP11-1079F4		RP11-317H5
TPM3	1q21	RP11-737P18	RP11-205M9	RP11-144B19
TNIP1	5q33	RP11-632E9		RP11-915J10
TSC1	9q34	WI2-2849N18		WI2-1980F18
CCDC6	10q21		RP1-29F6
ETV6	12p13	RP11-434C1		RP11-418C2
				RP11-297N18
ERC1	12p13	RP11-359B12	RP11-1087E18	RP11-73H11
CCDC88C	14q32	RP11-895M11		RP11-841N9
NDE1	16p13	RP11-81L19	CTD-2303E13
1B. FISH clones used for narrowing the 1p breakpoint
Clone name	Mapping	hg19 genomic coordinates
RP11-333E3	1p36.32	2909352-2945557
RP11-168F9	1p36.32	3288939-3465029
RP5-1098C18	1p36.31	5747813-5838412
RP3-438L4	1p36.31 - 1p36.23	7137326-7224405
RP11-3J23	1p36.23	8642959-8746371
RP11-597D15	1p36.22	11639622-11790940
RP5-934G17	1p36.22	11874543-11982146
RP11-353B23	1p36.22	12143541-12340939
RP11-1076J24	1p36.21	12789226-12974172
RP11-578G8	1p36.21	13664956-13839279
RP11-1079F4	1p36.21	14465839-14653940
WI2-1060I07	1p36.21	15119886-15157491
WI2-2905A17	1p36.21	15292282-15329269
WI2-0883F15	1p36.21	15333866-15372520
WI2-0968K05	1p36.21	15378602-15417962
RP11-317H5	1p36.21	15405472-15560676
RP11-766G9	1p36.13	16280541-16486610
RP11-719O20	1p36.13	17746696-17913090
RP11-483K19	1p36.13	18570837-18744653
RP11-466N19	1p36.12 - 1p36.11	23794892-23977807
RP11-68H10	1p35.1	32524458-32714346
probes specific for KAZN are marked in bold
