# Supplementary material for: Genomic and clinical findings in myeloid neoplasms with PDGFRB rearrangement
Source: Ann Hematol. 2021 Dec 2;101(2):297–307. doi: 10.1007/s00277-021-04712-8 (PMC8742810; doi:10.1007/s00277-021-04712-8)
Supplement: Supplementary file 2 — Supplementary file2 (XLS 34 KB) [file 277_2021_4712_MOESM2_ESM.xls]

## Sheet: Supplementary Table 2
Genomic and Clinical Findings in Myeloid Neoplasms with PDGFRB Rearrangement.
Annals of Hematology
Danika Di Giacomo, Martina Quintini, Valentina Pierini, Fabrizia Pellanera, Roberta La Starza, Paolo Gorello, Caterina Matteucci, Barbara Crescenzi, Paolo Fabio Fiumara, Marinella Veltroni, Erika Borlenghi, Francesco Albano, Fabio Forghieri, Monica Maccaferri, Francesca Bettelli, Mario Luppi, Antonio Cuneo, Giuseppe Rossi, Cristina Mecucci.
Corresponding Author: Cristina Mecucci, M.D., PhD. Hematology, University of Perugia, CREO, P.le Menghini 9, 06132, Perugia, Italy. e-mail: cristina.mecucci@unipg.it
Supplementary Table 2. Sequence of primers used for RT-PCR experiments
ETV6_55F	5'-CCTCCAGAGAGCCCAGTGCCGAGT-3'
ETV6_122F	5'-TCAGGATGGAGGAAGACTCGA-3
PDGFRB_2393R*	5'-TAGATGGGTCCTCCTTTGGTG-3'
PDGFRBR1*	5'-TAAGCATCTTGACGGCCACT-3'
ERC1_1756F*	5'-GTTGAAGGAGTCCTTGACTG-3'
ERC1_2288F*	5'-TCTTCTCTGGCATCCTCAGG-3'
PDGFRB_2393R*
PDGFRBR1*
CCDC88C_3734F	5'-TGCCTAAAGACACTGCATCG-3'
CCDC88C_4235_F	5'-GAGCAGTACCATGAGGAGCA-3'
PDGFRB_2393R*
PDGFBR_r1	5'-TTGACGGCCACTTTCATCGT-3'
TSC1_1564F	5'-CAGCAAAGGTTCTGTCACTCT-3'
TSC1_1818F	5'-AGCCTTTACACTCCTCCCTG-3'
PDGFRB_2393R*
PDGFBR_r1
NDE1_49F‡	5'-ACACCATGCCACAAGGAGA-3'
NDEI_141F‡	5'-ATTGGAAAGATCTGGCGATG-3'
PDGFRB_2393R*
PDGFRBR1*
KAZN_ex3S	5'-GCTGATCGGAAGCGCTT-3'
KAZN_ex4S	5'-GACAACCGGATGAAGGA-3'
PDGFRB Rev R2	5'-CTCCACCACCTGCCCAAA-3'
TNIP1_ex17S	5'-TGGAGGGGTTGCAAATCCAA-3'
PDGFRB Rev R2	5'-CTCCACCACCTGCCCAAA-3'
PDGFRB RevC	5'-TGGCTTCTTCTGCCAAAGCA-3'
Accession numbers	PDGFRB NM_002609.3
	ETV6 NM_001987.5
	ERC1 NM_178040.1
	CCDC88C NM_001080414.3
	TSC1 NM_000368.5
	NDE1 NM_017668
	KAZN NM_201628.3
	TNIP1 NM_ 001252390.1
* Gorello P, La Starza R, Brandimarte L, et al (2008) A PDGFRB-positive acute myeloid malignancy with a new t(5;12)(q33;p13.3) involving the ERC1 gene. Leukemia 22:216–218. https://doi.org/10.1038/sj.leu.2404894
‡La Starza R, Rosati R, Roti G, Gorello P, Bardi A, Crescenzi B, Pierini V, Calabrese O, Baens M, Folens C, Cools J, Marynen P, Martelli MF, Mecucci C, Cuneo A (2007) A new NDE1/PDGFRB fusion transcript underlying chronic myelomonocytic leukaemia in Noonan Syndrome. Leukemia 21:830–833. https://doi.org/10.1038/sj.leu.2404541
